# Supplementary material for: Genome wide association study of passive immunity and disease traits in beef-suckler and dairy calves on Irish farms
Source: Sci Rep. 2020 Nov 4;10:18998. doi: 10.1038/s41598-020-75870-4 (PMC7643155; doi:10.1038/s41598-020-75870-4)
Supplement: Supplementary file 1 — Supplementary Table S1. [file 41598_2020_75870_MOESM1_ESM.xlsx]

## Sheet: Sheet1
Genome wide association study of passive immunity and disease traits in beef-suckler and dairy calves on Irish farms.
Dayle Johnston1, Robert Mukiibi2, Sinéad M. Waters1, Mark McGee1, Carla Surlis1, Jennifer C. McClure3, Matthew C. McClure3, Cynthia G. Todd1 and Bernadette Earley1
1Animal & Grassland Research and Innovation Centre, Teagasc, Grange, Dunsany, Co. Meath, C15 PW93, Ireland.
2The Roslin Institute and Royal (Dick) School of Veterinary Studies, University of Edinburgh, Edinburgh, EH25 9RG, United Kingdom.
3Irish Cattle Breeding Federation, Cork, P72 X050, Ireland.
Supplementary Table S1. Details of the models used to correct the phenotypes for fixed and random effects
Analysis	Variable	No. of calves that pass QC	No. of calves removed	Removal reason	No. of calves in analysis	Model to correct for fixed/randon effects
Combined dairy and beef calf	Igg	1876	52	outliers	1824	lmer(igg ~ pca1+pca2+age+(1|farm),data=pca)
Combined dairy and beef calf	pneumonia	1876	461	lost to follow up	1415 (77 case, 1338 control)	glmer(pn~ pca1 +pca3 + (1 | farm), data = pca, family = binomial(link = "logit"))
Combined dairy and beef calf	diarrhoea	1876	461	lost to follow up	1415 (237 case, 1178 control)	glmer(scour~ pca1 +pca2 + (1 | farm), data = pca, family = binomial(link = "logit"))
Combined dairy and beef calf	crude illness	1876	461	lost to follow up	1415 (357 case, 1058 control)	glmer(crude~ pca1+pca2 + (1 | farm), data = pca, family = binomial(link = "logit"))
Combined dairy and beef calf	albumin	1876	38	outliers	1838	lmer(alb ~ pca1+pca2+age+(1|farm),data=pca)
Combined dairy and beef calf	total protein	1876	38	outliers	1838	lmer(tp ~ pca1+pca2+season +age + task +(1|farm),data=pca)
Combined dairy and beef calf	globulin	1876	43	outliers	1833	lmer(glob ~ pca1+pca2 +age + task +(1|farm),data=pca)
Combined dairy and beef calf	zst	1876	44	outliers	1832	lmer(zst ~ pca1+pca3+pca4 +age + task +(1|farm),data=pca)
Combined dairy and beef calf	specific gravity	1876	37	outliers	1839	lmer(sg ~ pca1+pca2+season +age + task +(1|farm),data=pca)
Combined dairy and beef calf	total solids Brix %	1876	40	outliers	1836	lmer(brix ~ pca1+pca2+season +age+(1|farm),data=pca)
Dairy calf	Igg	1176	33	outliers	1143	lmer(igg ~ pca1+pca4+age+(1|farm),data=pca)
Dairy calf	pneumonia	1176	449	lost to follow up	727 (33 case, 694 control)	glmer(pn~ pca1 +pca2 + (1 | farm), data = pca, family = binomial(link = "logit"))
Dairy calf	diarrhoea	1176	449	lost to follow up	727 (176 case, 551 control)	glmer(scour~ pca1 +pca4 + (1 | farm), data = pca, family = binomial(link = "logit"))
Dairy calf	crude illness	1176	449	lost to follow up	727 (221 case, 506 control)	glmer(crude~pca1 +pca2 + (1 | farm), data = pca, family = binomial(link = "logit"))
Dairy calf	albumin	1176	23	outliers	1153	lmer(alb ~ pca1+pca2 +age +(1|farm),data=pca)
Dairy calf	total protein	1176	25	outliers	1151	lmer(tp ~ pca1+pca4 +age + task +(1|farm),data=pca)
Dairy calf	globulin	1176	26	outliers	1150	lmer(glob ~ pca1+pca4 +age + task +(1|farm),data=pca)
Dairy calf	zst	1176	29	outliers	1147	lmer(zst ~ pca1+pca2+season+pca4 +age + task +(1|farm),data=pca)
Dairy calf	specific gravity	1176	25	outliers	1151	lmer(sg ~ pca1+pca4+season +age + task +(1|farm),data=pca)
Dairy calf	total solids Brix %	1176	26	outliers	1150	lmer(brix ~ pca1+pca2+pca4 +age +(1|farm),data=pca)
Beef calf	Igg	698	19	outliers	679	lmer(igg ~ pca1+pca2+age+(1|farm),data=pca)
Beef calf	pneumonia	698	12	lost to follow up	686 (44 case, 642 control)	glmer(pn~ pca1 +pca2 + (1 | farm), data = pca, family = binomial(link = "logit"))
Beef calf	diarrhoea	698	12	lost to follow up	686 (60 case, 626 control)	glmer(scour~ pca1 +pca2 +task + (1 | farm), data = pca, family = binomial(link = "logit"))
Beef calf	crude illness	698	12	lost to follow up	686 (135 case, 551 control)	glmer(crude~ pca1 +pca2 + (1 | farm), data = pca, family = binomial(link = "logit"))
Beef calf	albumin	698	15	outliers	683	lmer(alb ~ pca1+pca2+pca4 +age +(1|farm),data=pca)
Beef calf	total protein	698	13	outliers	685	lmer(tp ~ pca1+pca2+season +age +(1|farm),data=pca)
Beef calf	globulin	698	17	outliers	681	lmer(glob ~ pca1+pca2+season +age +(1|farm),data=pca)
Beef calf	zst	698	15	outliers	683	lmer(zst ~ pca1+pca4 +age +(1|farm),data=pca)
Beef calf	specific gravity	698	12	outliers	686	lmer(sg ~ pca1+pca2+season +age + task +(1|farm),data=pca)
Beef calf	total solids Brix %	698	14	outliers	684	lmer(brix ~ pca1+pca2+season+age +(1|farm),data=pca)
pca1 = principal component 1, pca2 = principal component 2, pca3 = principal component 3, pca4 =principal component 4.
